# Supplementary material for: The Effect of Gabapentin on the Efficiency of a Desensitization–Counter-Conditioning Claw-Trimming Protocol for Cats with Healthcare Phobias: A Double-Blind, Placebo-Controlled Crossover Trial
Source: Animals (Basel). 2025 May 3;15(9):1326. doi: 10.3390/ani15091326 (PMC12070960; doi:10.3390/ani15091326)
Supplement: Supplementary file 1 [file animals-15-01326-s001.zip]

Archive with 1 entries (1 files):
- animals-3584280-supplementary.pdf
